# Supplementary material for: Dramatic Increases in Telehealth-Related Tweets during the Early COVID-19 Pandemic: A Sentiment Analysis
Source: Healthcare (Basel). 2021 May 27;9(6):634. doi: 10.3390/healthcare9060634 (PMC8230122; doi:10.3390/healthcare9060634)
Supplement: Supplementary file 1 [file healthcare-09-00634-s001.zip]

Archive with 1 entries (1 files):
- healthcare-1218018-supplementary.pdf
